# Supplementary material for: Correction of Significant Urethral Anomalies Using a Tissue-Engineered Human Urethral Substitute: Proof of Concept
Source: Int J Mol Sci. 2025 Feb 20;26(5):1825. doi: 10.3390/ijms26051825 (PMC11899107; doi:10.3390/ijms26051825)
Supplement: Supplementary file 1 [file ijms-26-01825-s001.zip]

Archive with 1 entries (1 files):
- ijms-3380011-supplementary.pdf
